# Supplementary material for: Functionalized PLGA-Based Nanoparticles with Anti-HSV-2 Human Monoclonal Antibody: A Proof of Concept for Early Diagnosis and Targeted Therapy
Source: Pharmaceutics. 2024 Sep 18;16(9):1218. doi: 10.3390/pharmaceutics16091218 (PMC11434782; doi:10.3390/pharmaceutics16091218)
Supplement: Supplementary file 1 [file pharmaceutics-16-01218-s001.zip]

Archive with 1 entries (1 files):
- pharmaceutics-3134558-supplementary.pdf
